# Supplementary material for: Data on CUX1 isoforms in idiopathic pulmonary fibrosis lung and systemic sclerosis skin tissue sections
Source: Data Brief. 2016 Aug 10;8:1377–80. doi: 10.1016/j.dib.2016.08.014 (PMC4993856; doi:10.1016/j.dib.2016.08.014)
Supplement: Supplementary file 1 — Supplementary material [file mmc1.zip]

Archive with 11 entries (11 files):
- coi_disclosure Akio Ymakawa.pdf
- coi_disclosure Tetsurou Ikeda1.pdf
- coi_disclosure Chikao Morimoto.pdf
- coi_disclosure Christopher Denton.pdf
- coi_disclosure David Abraham.pdf
- coi_disclosure George Bou-Gharios.pdf
- coi_disclosure Korsa Khan.pdf
- coi_disclosure Maria Fragiadaki.pdf
- coi_disclosure Markella Ponticos.pdf
- coi_disclosure Patricia Garcia.pdf
- coi_disclosure Shi-Wen.pdf
